# Supplementary material for: Fibular Nonunion: A Systematic Review of Incidence, Diagnosis, and Treatment Outcomes
Source: J Pers Med. 2026 Jul 10;16(7):373. doi: 10.3390/jpm16070373 (PMC13412602; doi:10.3390/jpm16070373)
Supplement: Supplementary file 1 [file jpm-16-00373-s001.zip]

Archive with 1 entries (1 files):
- jpm-4305505-supplementary.pdf
